# Supplementary material for: Unveiling and Benefits of Topically Applied l-(+)-Ergothioneine in Periwound Region
Source: Int J Mol Sci. 2026 Jul 8;27(14):6102. doi: 10.3390/ijms27146102 (PMC13410314; doi:10.3390/ijms27146102)
Supplement: Supplementary file 1 [file ijms-27-06102-s001.zip]

Archive with 1 entries (1 files):
- ijms-4327939-supplementary.pdf
